# Supplementary material for: Potential Anticancer Activity of Pomegranate (Punica granatum L.) Fruits of Different Color: In Vitro and In Silico Evidence
Source: Biomolecules. 2022 Nov 7;12(11):1649. doi: 10.3390/biom12111649 (PMC9687934; doi:10.3390/biom12111649)
Supplement: Supplementary file 1 [file biomolecules-12-01649-s001.zip]

Archive with 1 entries (1 files):
- biomolecules-1983137-supplementary.pdf
